# Supplementary material for: Sodium Tetraphenylborate Displays Selective Bactericidal Activity against Neisseria meningitidis and N. gonorrhoeae and Is Effective at Reducing Bacterial Infection Load
Source: Antimicrob Agents Chemother. 2021 Jan 20;65(2):e00254-20. doi: 10.1128/AAC.00254-20 (PMC7848997; doi:10.1128/AAC.00254-20)
Supplement: Supplemental file 1 [file AAC.00254-20-s0001.xlsx]

## Sheet: Sheet1
Supplementary Table 1: Table presenting N. meningitidis mutations detected in each corresponding clone with decreased NaBPh4-sensitivity.
CHROM	POS	TYPE	REF	ALT	EVIDENCE	FTYPE	STRAND	NT_POS	AA_POS	EFFECT	GENE	PRODUCT
Clone 5	110534	snp	T	C	C:22 T:0	CDS	+	802/2331	268/776	missense_variant c.802T>C p.Tyr268His	NMB1807	penicillin-binding protein 1A
Clone 5	1284930	del	CCTTCT	C	C:11 CCTTCT:0	Intergenic
Clone 5	1396081	ins	T	TC	TC:6 T:0	CDS	-	478/837	160/278	frameshift_variant c.478dupG p.Glu160fs	NMB1730	protein TonB
Clone 5	1633307	ins	T	TC	TC:4 T:0	CDS	-	582/807	194/268	frameshift_variant c.582dupG p.Met195fs	NMB1928	lacto-N-neotetraose biosynthesis glycosyltransferase LgtB
Clone 5	1680682	del	CG	C	C:7 CG:0	CDS	+	67/1074	23/357	frameshift_variant c.67delG p.Val23fs	N/A	hypothetical protein
Clone 6	2037134	snp	A	G	G:16 A:0	CDS	+	100/144	34/47	missense_variant c.100A>G p.Arg34Gly	NMB0129	hypothetical protein
Clone 6	2129894	del	GC	G	G:6 GC:0	CDS	-	747/858	249/285	frameshift_variant c.747delG p.Arg250fs	NMB0218	glycosyltransferase pglA
Clone 9	250178	snp	G	A	A:8 G:0	CDS	-	305/678	102/225	missense_variant c.305C>T p.Pro102Leu	NMB0595	DNA-binding response regulator
Clone 9	1696886	snp	A	G	G:15 A:0	CDS	+	283/723	95/240	missense_variant c.283A>G p.Lys95Glu	NMB1983	hypothetical protein
Clone 9	1842960	snp	G	A	A:13 G:0	Intergenic
Clone 12	1813893	del	CA	C	C:4 CA:0	Intergenic
Clone 12	1999971	snp	G	A	A:16 G:0	CDS	-	1332/1401	444/466	synonymous_variant c.1332C>T p.Gly444Gly	NMB0088	outer membrane protein P1
Clone 12	2037134	snp	A	G	G:16 A:0	CDS	+	100/144	34/47	missense_variant c.100A>G p.Arg34Gly	NMB0129	hypothetical protein
